# Supplementary material for: Physical and chemical properties and sensory evaluation of camel meat and new camel meat jerky
Source: Food Sci Nutr. 2024 Jul 31;12(10):7591–606. doi: 10.1002/fsn3.4310 (PMC11521667; doi:10.1002/fsn3.4310)
Supplement: Supplementary file 1 — Table S1 [file FSN3-12-7591-s001.xlsx]

## Sheet: Sheet1
Table S1. Orthogonal table of basic formulations
Test	Factor				a*	Sensory score
Number	A	B	C	D
1	1	1	1	1	6.88	77.25
2	1	2	2	2	7.9	81.7
3	1	3	3	3	7.27	79.88
4	2	1	2	3	6.83	80.51
5	2	2	3	1	7.54	80.87
6	2	3	1	2	8.02	80.73
7	3	1	3	2	7.03	79.23
8	3	2	1	3	7.56	80.19
9	3	3	2	1	7.13	79.39
k1	12.3	14.7	17.8	15.9
k2	15.57	23.28	20.55	20.4
k3	13.28	17.38	19.22	21.33
R1	3.27	8.58	2.75	5.43
Optimal combination of a*：B3D2A3C3
k1	82	77.33	73.73	75.94
k2	85.61	83.37	78.64	83.01
k3	80.13	79.47	78.89	79.47
R2	5.48	6.04	5.16	7.07
Optimal combination of sensory score：D2B2A2C2
