# Supplementary material for: Physical and chemical properties and sensory evaluation of camel meat and new camel meat jerky
Source: Food Sci Nutr. 2024 Jul 31;12(10):7591–606. doi: 10.1002/fsn3.4310 (PMC11521667; doi:10.1002/fsn3.4310)
Supplement: Supplementary file 2 — Table S2 [file FSN3-12-7591-s002.xlsx]

## Sheet: Sheet1
Table S2. Variations in chromatic aberration of fermented camel jerky during storage
Storage days (d)	a*		L*		b*		e
	Single starter group	Compound starter group	Single starter group	Compound starter group	Single starter group	Compound starter group	Single starter group	Compound starter group
0	9.34 ± 1.25a	10.38 ± 1.26a	27.06 ± 0.60a	29.86 ± 1.08a	9.38 ± 0.33a	8.91 ± 0.60a	1.32 ± 0.21a	1.51 ± 0.12a
14	8.97 ± 0.12b	10.24 ± 1.16a	27.05 ± 0.66a	28.92 ± 0.69a	9.47 ± 1.10a	9.23 ± 0.55a	1.27 ± 0.08a	1.47 ± 0.18a
28	8.41 ± 0.47a	10.18 ± 1.09a	27.18 ± 0.28a	29.02 ± 0.61a	9.82 ± 0.46a	9.00 ± 0.44a	1.15 ± 0.09a	1.48 ± 0.19a
42	8.36 ± 0.20b	10.15 ± 1.03a	27.36 ± 0.45a	29.78 ± 1.07a	8.99 ± 1.35a	8.90 ± 0.54a	1.24 ± 0.16a	1.48 ± 0.09a
56	8.38 ± 0.19b	10.27 ± 1.47a	27.13 ± 0.71a	29.69 ± 2.79a	9.43 ± 1.06a	8.97 ± 0.35a	1.20 ± 0.15a	1.49 ± 0.14a
70	8.39 ± 0.28a	10.28 ± 1.06a	27.20 ± 0.66a	29.28 ± 0.72a	9.63 ± 1.77a	8.64 ± 0.39b	1.18 ± 0.18a	1.54 ± 0.10a
84	8.36 ± 0.20a	10.07 ± 1.35a	27.10 ± 0.40a	30.00 ± 1.52a	9.34 ± 1.41a	8.66 ± 0.27a	1.20 ± 0.13a	1.50 ± 0.15a
a,b: Mean values followed by different lowercase letters in the same line indicate significant differences.
